# Supplementary material for: Multi-region sequencing unveils novel actionable targets and spatial heterogeneity in esophageal squamous cell carcinoma
Source: Nat Commun. 2019 Apr 11;10:1670. doi: 10.1038/s41467-019-09255-1 (PMC6459928; doi:10.1038/s41467-019-09255-1)
Supplement: Supplementary file 3 — Supplementary Data 1 [file 41467_2019_9255_MOESM3_ESM.xlsx]

## Sheet: Supplementary Data 1
Supplementary Data 1. Clinical features and genome doubling informations of the ESCC patients providing samples for sequencing.
Patients ID	Sequencing tumor regions	Region details	gender	age	location (Upper/Middle/Lower)	Smoking status	Drinking status	Familial history	Pathological T	Pathological N	Clinical M	Stage (TNM)	Tumor grade	Invasion degree number	Lymphatic metastasis	Lymph node*	Surgery date	Follow-up date	Death date	Survival status	Survival after diagnosis (months)	Genome doubling
ESCC001	5	5 primary tumors	Male	60	Middle	never	never		T3	N0	M0	Ⅱb	G2	4	No		2016-05-26	2017-08-02	NA	Living	14	0
ESCC002	5	5 primary tumors	Male	57	Middle	moderate	never		T3	N0	M0	Ⅱb	G2	4	No		2016-06-03	2017-08-02	NA	Living	13	1
ESCC004	4	4 primary tumors	Male	61	Lower	heavy	never		T3	N0	M0	Ⅱa	G3	4	No		2014-11-06	2017-08-02	NA	Living	32	0
ESCC005	5	5 primary tumors	Male	74	Middle	never	never	ESCC	T3	N0	M0	Ⅱb	G3	4	No		2014-02-27	2017-08-02	NA	Living	41	1
ESCC006	4	4 primary tumors	Female	70	Lower	never	never		T3	N1	M0	Ⅲa	G2	4	Yes		2014-11-10	2017-08-02	2015-07-16	Deceased	8	1
ESCC007	8	5 primary tumors and 3 lymph node metastases	Female	66	Middle	never	never	ESCC	T3	N3	M0	Ⅲc	G3	4	Yes	L1: left gastric node; L2: paracardial node; L3: pretracheal node	2014-10-31	2017-08-02	2015-07-15	Deceased	8	0
ESCC008	5	5 primary tumors	Male	59	Middle	never	never		T2	N0	M0	Ⅱb	G2	3	No		2016-03-07	2017-08-02	NA	Deceased	16	1
ESCC009	6	5 primary tumors and 1 lymph node metastasis	Female	55	Lower	never	never		T3	N3	M0	Ⅲc	G2	4	Yes	L2: right recurrent laryngeal nerve node	2015-09-06	2017-08-02	NA	Living	22	0
ESCC010	4	4 primary tumors	Male	56	Middle	light	light		T2	N0	M0	Ⅱb	G2	3	No		2016-02-24	2017-08-02	NA	Living	17	1
ESCC011	4	4 primary tumors	Female	56	Middle	never	never		T3	N0	M0	Ⅱb	G3	4	No		2016-02-25	2017-08-02	NA	Living	17	1
ESCC012	7	4 primary tumors and 3 lymph node metastases	Male	65	Middle	moderate	never		T3	N1	M0	Ⅲa	G2	4	Yes	L1: pretracheal node；L2: middle paraesophageal node；L3: right recurrent laryngeal nerve node	2016-02-26	2017-08-02	2016-04-29	Deceased	2	0
ESCC014	4	4 primary tumors	Male	61	Lower	moderate	moderate		T3	N1	M0	Ⅲa	G3	4	No		2016-03-09	2017-08-02	2017-01-13	Deceased	10	1
ESCC015	5	5 primary tumors	Male	59	Lower	never	never		T3	N0	M0	IIA	G2-3	4	No		2016-05-13	2017-08-02	NA	Living	14	0
ESCC016	5	5 primary tumors	Male	66	Middle	heavy	never		T3	N0	M0	Ⅱb	G2	4	No		2016-03-10	2017-08-02	2016-09-05	Deceased	5	1
ESCC018	3	3 primary tumors	Male	53	Middle	never	never		T3	N0	M0	Ⅱb	G2	4	No		2016-03-17	2017-08-02	NA	Living	16	0
ESCC019	7	5 primary tumors and 2 lymph node metastases	Male	69	Middle	heavy	heavy		T2	N0	M0	Ⅱb	G2-3	3	Yes	L2: subcarinal node 2；L3: left gastric node	2016-03-18	2017-08-02	2016-01-01	Deceased	9	0
ESCC021	4	4 primary tumors	Male	69	Lower	heavy	moderate		T3	N0	M0	Ⅱa	G2	4	No		2016-03-18	2017-08-02	NA	Loss to follow-up	1	1
ESCC022	6	3 primary tumors and 3 lymph node metastases	Female	65	Middle	moderate	never	Other cancer	T3	N3	M0	Ⅲc	G2-3	4	Yes	L1: subcarinal node；L2: left recurrent laryngeal nerve node；L3: pretracheal node	2016-03-21	2017-08-02	2016-12-31	Deceased	9	0
ESCC023	6	5 primary tumors and 1 lymph node metastasis	Male	72	Lower	never	never	ESCC	T3	N2	M0	Ⅲb	G3	4	Yes	L2: paracardial node 3	2016-03-21	2017-08-02	NA	Living	16	1
ESCC024	3	3 primary tumors	Female	64	Lower	never	never		T3	N0	M0	Ⅱa	G2	4	No		2016-03-22	2017-08-02	NA	Living	16	0
ESCC025	5	4 primary tumors and 1 lymph node metastasis	Male	44	Middle	moderate	never	ESCC	T3	N0	M0	Ⅱb	G3	4	Yes	L1: paracardial node	2016-03-23	2017-08-02	NA	Living	16	1
ESCC026	3	3 primary tumors	Male	51	Middle	moderate	moderate		T3	N1	M0	Ⅲa	G3	4	Yes		2016-05-17	2017-08-02	NA	Living	14	1
ESCC027	4	4 primary tumors	Male	72	Lower	heavy	moderate		T3	N2	M0	Ⅲb	G2	4	Yes		2016-04-11	2017-08-02	NA	Living	15	1
ESCC028	3	3 primary tumors	Female	66	Middle	never	never	Other cancer	T3	N1	M0	Ⅲa	G2	4	No		2015-01-22	2017-08-02	2015-05-30	Deceased	4	0
ESCC029	4	4 primary tumors	Male	65	Middle	moderate	never		T3	N1	M0	Ⅲa	G2-3	4	Yes		2016-05-04	2017-08-02	NA	Living	14	0
ESCC030	6	5 primary tumors and 1 lymph node metastasis	Male	52	Middle	never	never		T3	N1	M0	Ⅲa	G3	4	Yes	L1: left gastric node	2016-05-20	2017.8.2	NA	Living	14	0
ESCC031	4	4 primary tumors	Female	76	Middle	never	never		T3	N0	M0	Ⅱb	G2	4	No		2016-05-26	2017-08-02	NA	Living	14	1
ESCC032	4	4 primary tumors	Male	64	Middle	light	never		T3	N0	M0	Ⅱb	G2	4	No		2016-05-31	2017-08-02	NA	Living	14	1
ESCC033	4	4 primary tumors	Male	51	Middle	moderate	never		T3	N1	M0	Ⅲa	G2-3	4	No		2016-06-02	2017-08-02	2016-11-01	Deceased	4	1
ESCC034	5	5 primary tumors	Male	60	Lower	never	never		T3	N1	M0	Ⅲa	G2-3	4	No		2016-08-04	2017-08-02	2017-02-22	Deceased	6	1
ESCC035	7	4 primary tumors and 3 lymph node metastases	Female	62	Middle	never	never		T3	N2	M0	Ⅲb	G2	4	Yes	L1: splenic node；L2: left gastric node；L3: common hepatic node	2016-08-04	2017-08-02	NA	Deceased	11	0
ESCC036	7	4 primary tumors and 3 lymph node metastases	Female	58	Middle	never	never		T3	N2	M0	Ⅲb	G2	4	Yes	L1: middle paraesophageal node；L2: right recurrent laryngeal nerve node；L3: lower paraesophageal node	2016-09-07	2017-08-02	2017-05-01	Deceased	7	1
ESCC037	4	4 primary tumors	Male	59	Middle	never	never		T3	N1	M0	Ⅲa	G3	4	No		2014-12-10	2017-08-02	2014-12-18	Deceased	1	1
ESCC038	4	4 primary tumors	Male	57	Middle	moderate	never		T3	N2	M0	Ⅲb	G2	4	No		2014-12-11	2017-08-02	2017-01-02	Deceased	24	1
ESCC039	4	4 primary tumors	Male	58	Lower	moderate	never		T2	N0	M0	Ⅱa	G1-2	3	No		2014-12-11	2017-08-02	2015-01-15	Deceased	1	0
ESCC042	5	5 primary tumors	Male	64	Middle	heavy	never	ESCC	T3	N0	M0	Ⅱb	G3	4	No		2014-12-15	2017-08-02	2016-08-17	Deceased	20	1
ESCC043	4	4 primary tumors	Male	74	Middle	never	never		T3	N0	M0	Ⅱb	G2	3	No		2015-01-21	2017-08-02	NA	Living	30	0
ESCC044	3	3 primary tumors	Male	53	Middle	heavy	moderate		T3	N1	M0	Ⅲa	G2	4	Yes		2015-02-02	2017-08-02	NA	Living	30	1
ESCC045	5	5 primary tumors	Female	40	Middle	never	never		T3	N0	M0	Ⅱb	G2-3	3	No		2015-03-02	2017-08-02	NA	Loss to follow-up	29	0
*Different from primary tumors, L1, L2, L3 means three different metastatic lymph nodes of one patient, not regional.
