# Supplementary material for: Multi-region sequencing unveils novel actionable targets and spatial heterogeneity in esophageal squamous cell carcinoma
Source: Nat Commun. 2019 Apr 11;10:1670. doi: 10.1038/s41467-019-09255-1 (PMC6459928; doi:10.1038/s41467-019-09255-1)
Supplement: Supplementary file 5 — Supplementary Data 3 [file 41467_2019_9255_MOESM5_ESM.xlsx]

## Sheet: Supplementary Data 3
Supplementary Data 3. Focal amplification or deletion of 185 samples from 39 patients. Red colore displays different type of amp/del, and blue color represents amp/del rescused by phylogentic tree.
Individuals	CDCA7	SOX2	TERT	EGFR	CDK6	FGFR1	KAT6A	MYC	CD44	CCND1	KRAS	MDM2	NKX2-1	LRP1B	VGLL4	FHIT	FAM190A	PDE4D	LRRN3	CSMD1	CDKN2A	PARD3	RB1	WWOX1	ZNF750
ESCC001_T1																					del
ESCC001_T2								amp													del
ESCC001_T3																					del
ESCC001_T4																					del
ESCC001_T5																					del
ESCC002_T1	amp		amp							amp				del							del			del
ESCC002_T2	amp		amp							amp				del							del			del
ESCC002_T3	amp		amp							amp				del							del			del
ESCC002_T4	amp		amp							amp				del							del			del
ESCC002_T5	amp		amp							amp				del							del			del
ESCC004_T1						amp	amp														del
ESCC004_T2				amp							amp										del
ESCC004_T4																					del
ESCC004_T5				amp							amp										del
ESCC005_T1														del						del	del				del
ESCC005_T2														del						del	del				del
ESCC005_T3														del						del	del				del
ESCC005_T4														del						del	del				del
ESCC005_T5														del						del	del				del
ESCC006_T2	amp			amp			amp		amp	amp			amp							del	del
ESCC006_T3	amp								amp	amp			amp
ESCC006_T4				amp		amp	amp		amp	amp			amp							del	del
ESCC006_T5									amp	amp			amp								del
ESCC007_L1				amp	amp			amp		amp											del
ESCC007_L2				amp	amp			amp		amp											del
ESCC007_L3				amp	amp			amp		amp											del
ESCC007_T1				amp	amp			amp		amp											del
ESCC007_T2				amp	amp			amp		amp											del
ESCC007_T3				amp	amp			amp		amp											del
ESCC007_T4				amp	amp			amp		amp											del
ESCC007_T5				amp	amp	amp		amp		amp				del							del
ESCC008_T1	amp		amp			amp														del		del
ESCC008_T2	amp		amp																	del
ESCC008_T3	amp		amp			amp	amp													del		del
ESCC008_T4	amp		amp			amp	amp													del		del
ESCC008_T5	amp		amp			amp	amp													del		del
ESCC009_L2								amp					amp	del				del		del	del
ESCC009_T1								amp					amp	del				del		del	del
ESCC009_T2								amp					amp	del				del		del	del
ESCC009_T3								amp						del				del			del
ESCC009_T4								amp						del				del			del
ESCC009_T5								amp					amp	del				del		del	del
ESCC010_T1	amp					amp								del			del			del	del
ESCC010_T2	amp					amp								del						del	del
ESCC010_T3	amp					amp								del						del	del
ESCC010_T4	amp					amp								del			del			del	del
ESCC011_T1				amp		amp				amp										del	del
ESCC011_T2				amp		amp				amp										del	del
ESCC011_T4				amp		amp				amp										del	del
ESCC011_T5				amp		amp				amp										del	del
ESCC012_L1														del							del		del
ESCC012_L2														del							del		del
ESCC012_L3														del							del		del
ESCC012_T1														del							del		del		del
ESCC012_T2														del							del		del		del
ESCC012_T3														del							del		del		del
ESCC012_T5														del							del		del		del
ESCC014_T1						amp				amp								del		del
ESCC014_T3						amp				amp								del		del
ESCC014_T4						amp				amp								del		del
ESCC014_T5						amp				amp								del		del		del
ESCC015_T1										amp			amp								del				del
ESCC015_T2										amp			amp								del				del
ESCC015_T3										amp			amp								del				del
ESCC015_T4										amp			amp								del				del
ESCC015_T5										amp			amp								del				del
ESCC016_T1	amp			amp						amp
ESCC016_T2	amp			amp						amp
ESCC016_T3	amp			amp						amp
ESCC016_T4	amp			amp						amp
ESCC016_T5	amp			amp						amp
ESCC018_T2	amp		amp		amp	amp		amp					amp	del						del	del
ESCC018_T4	amp		amp		amp	amp		amp					amp	del						del	del
ESCC018_T5	amp		amp		amp	amp		amp		amp			amp	del						del	del
ESCC019_L2						amp														del	del
ESCC019_L3						amp														del	del
ESCC019_T1						amp								del						del	del
ESCC019_T2						amp								del						del	del
ESCC019_T3						amp								del						del	del
ESCC019_T4						amp								del						del	del
ESCC019_T5						amp								del						del	del
ESCC021_T1										amp
ESCC021_T2										amp	amp			del
ESCC021_T3										amp	amp			del
ESCC021_T4														del
ESCC022_L1					amp					amp				del			del				del
ESCC022_L2					amp					amp				del			del				del
ESCC022_L3					amp				amp	amp				del			del				del
ESCC022_T1					amp					amp				del			del				del
ESCC022_T3					amp					amp				del			del				del
ESCC022_T5					amp					amp				del			del				del
ESCC023_L2			amp			amp						amp													del
ESCC023_T1				amp		amp						amp		del											del
ESCC023_T2						amp						amp		del											del
ESCC023_T3				amp		amp		amp				amp													del
ESCC023_T4						amp						amp													del
ESCC023_T5						amp						amp													del
ESCC024_T1
ESCC024_T4
ESCC024_T5
ESCC025_L1	amp									amp	amp							del		del	del
ESCC025_T2	amp							amp		amp	amp									del	del
ESCC025_T3	amp									amp	amp							del		del	del
ESCC025_T4	amp									amp	amp							del		del	del
ESCC025_T5	amp									amp	amp							del		del	del
ESCC026_T1					amp					amp										del	del
ESCC026_T3					amp					amp										del	del
ESCC026_T5					amp					amp										del	del
ESCC027_T2	amp				amp					amp			amp								del	del
ESCC027_T3	amp				amp					amp			amp								del	del
ESCC027_T4	amp				amp					amp											del	del
ESCC027_T5	amp			amp	amp					amp		amp									del	del
ESCC028_T1										amp										del	del
ESCC028_T3										amp										del	del
ESCC028_T5										amp										del
ESCC029_T2					amp					amp			amp								del				del
ESCC029_T3					amp				amp	amp			amp								del				del
ESCC029_T4	amp				amp			amp		amp			amp								del				del
ESCC029_T5					amp				amp	amp			amp								del				del
ESCC030_L1										amp								del		del
ESCC030_T1										amp								del		del
ESCC030_T2										amp								del		del
ESCC030_T3										amp								del		del
ESCC030_T4										amp								del		del
ESCC030_T5										amp								del		del
ESCC031_T1				amp	amp		amp			amp										del
ESCC031_T3					amp					amp				del						del
ESCC031_T4					amp					amp				del						del
ESCC031_T5					amp					amp				del						del
ESCC032_T1										amp										del	del
ESCC032_T2										amp										del
ESCC032_T3										amp										del	del
ESCC032_T4										amp										del
ESCC033_T1			amp	amp		amp	amp			amp				del						del
ESCC033_T2					amp					amp				del						del
ESCC033_T3				amp	amp					amp				del
ESCC033_T5			amp	amp		amp	amp			amp				del						del
ESCC034_T1					amp			amp		amp				del											del
ESCC034_T2					amp	amp		amp		amp	amp			del				del		del	del				del
ESCC034_T3					amp			amp		amp				del									del		del
ESCC034_T4					amp			amp		amp				del											del
ESCC034_T5				amp	amp			amp		amp				del									del		del
ESCC035_L1
ESCC035_L2
ESCC035_L3
ESCC035_T1
ESCC035_T2
ESCC035_T3
ESCC035_T5
ESCC036_L1																							del
ESCC036_L2																							del
ESCC036_L3																							del
ESCC036_T1																							del
ESCC036_T2																							del
ESCC036_T4																							del
ESCC036_T5											amp	amp											del
ESCC037_T1								amp		amp				del						del	del
ESCC037_T2								amp		amp				del						del	del
ESCC037_T4								amp		amp				del						del	del			del
ESCC037_T5								amp		amp				del						del	del			del
ESCC038_T2	amp										amp			del				del			del
ESCC038_T3	amp										amp			del				del			del	del
ESCC038_T4	amp										amp			del				del			del	del
ESCC038_T5	amp										amp			del				del			del	del
ESCC039_T1										amp											del
ESCC039_T2																					del
ESCC039_T4										amp											del
ESCC039_T5																					del
ESCC042_T1																					del
ESCC042_T2																					del
ESCC042_T3																					del
ESCC042_T4																					del
ESCC042_T5																					del
ESCC043_T2	amp													del							del
ESCC043_T3	amp													del							del
ESCC043_T4																					del
ESCC043_T5	amp													del							del
ESCC044_T3
ESCC044_T4															del						del
ESCC044_T5															del						del
ESCC045_T1										amp						del					del	del
ESCC045_T2										amp						del					del	del
ESCC045_T3										amp			amp			del					del	del
ESCC045_T4										amp						del					del	del
ESCC045_T5										amp			amp			del					del	del
