# Supplementary material for: Multi-region sequencing unveils novel actionable targets and spatial heterogeneity in esophageal squamous cell carcinoma
Source: Nat Commun. 2019 Apr 11;10:1670. doi: 10.1038/s41467-019-09255-1 (PMC6459928; doi:10.1038/s41467-019-09255-1)
Supplement: Supplementary file 6 — Supplementary Data 4 [file 41467_2019_9255_MOESM6_ESM.xlsx]

## Sheet: Supplementary Data 4
Supplementary Data 4. Relevant contributions of 30 COSMIC mutational signatures of 39 ESCC individuals
Sample name	Signature.1	Signature.2	Signature.3	Signature.4	Signature.5	Signature.6	Signature.7	Signature.8	Signature.9	Signature.10	Signature.11	Signature.12	Signature.13	Signature.14	Signature.15	Signature.16	Signature.17	Signature.18	Signature.19	Signature.20	Signature.21	Signature.22	Signature.23	Signature.24	Signature.25	Signature.26	Signature.27	Signature.28	Signature.29	Signature.30
ESCC001	0.32585	0.086176	0.00250378	0.0887834	0	0	0.0592719	0	0	0.0534237	0	0	0.040861	0	0	0	0.140791	0	0	0	0	0.0355202	0	0.0166453	0	0	0	0	0.150174	0
ESCC002	0.186297	0.250553	0	0	0	0.0203183	0.0391343	0	0	0.0558829	0	0.00202389	0.393025	0	0	0	0.0112889	0	0	0	0	0.0201929	0	0	0	0.0212835	0	0	0	0
ESCC004	0.450428	0.0489044	0.0712072	0	0	0.0994826	0.0638985	0	0	1.72189e-05	0.00481649	0	0.0796133	0	0	0.110511	0.00432272	0	0	0	0	0.0135187	0.0464381	0	0	0	0.00684248	0	0	0
ESCC005	0.274901	0.0816444	0.240409	0.0548711	0	0.00584608	0.0273673	0	0	0	0.0704618	0	0.115742	0	0.0382356	0	0.00617484	0	0	0	0	0.0150294	0	0.0177628	0	0	0	0	0.0515544	0
ESCC006	0.53647	0.0551622	0	0	0	0.0464333	0.0571759	0	0	0.0313035	0	0.0129649	0.12729	0	0	0	0.0416778	0	0.0362867	0	0	0	0	0.0552359	0	0	0	0	0	0
ESCC007	0.620056	0.115436	0.0534606	0	0	0	0.000271265	0	0	0.0212107	0	0	0.041129	0	0	0.0157282	0	0	0.0104836	0.0576231	0.0441344	0.00814953	0	0	0	0	0	0.0123172	0	0
ESCC008	0.177968	0.0520585	0.139358	0.0933058	0	0	0.0473389	0	0	0	0	0.0509965	0.0505831	0	0	0	0.115486	0	0	0	0.0235486	0.0315617	0.173203	0	0	0	0	0.0105165	0.034075	0
ESCC009	0.167883	0.040677	0.296618	0.109172	0	0	0.00103822	0	0	0.0344776	0.0422404	0	0.240755	0	0.0232983	0.0245399	0.0054888	0	0	0	0.0137358	0	0	0	0	7.54677e-05	0	0	0	0
ESCC010	0.269069	0.110081	0.169137	0	0	0.0124097	0.0513817	0	0	0.022124	0	0	0.243474	0	0.0796676	0	0.0088654	0	0	0	0	0.0192187	0	0	0	0	0	0	0.014572	0
ESCC011	0.216695	0.116917	0.108995	0.050009	0	0	0.0526565	0	0	0.0270783	0.0298088	0	0.294132	0	0	0	0.060224	0	0	0	0	0.00337438	0	0.0288845	0	0	0	0.0112262	0	0
ESCC012	0.0491767	0.284446	0	0	0	0	0.0936599	0	0	0.0498231	0	0	0.522895	0	0	0	0	0	0	0	0	0	0	0	0	0	0	0	0	0
ESCC014	0.303527	0.206406	0.0340789	0	0	0.0567156	0.0661503	0	0	0.0593382	0	0	0.151064	0	0	0	0.0229525	0.00360773	0	0	0.00527804	0.0224243	0	0.00542323	0.00287359	0	0	0.0044442	0.0557162	0
ESCC015	0.113206	0.238809	0.165217	0.0104411	0	0.0115239	0.029922	0	0	0.0390208	0	0	0.319579	0	0	0	0.0152403	0	0	0	0	0.0077118	0.0104598	0.0333042	0	0	0.00410522	0	0	0.00145965
ESCC016	0.352841	0.0884169	0	0	0	0	0.035403	0	0	0.0640844	0	0	0.116663	0	0.158484	0	0.0640341	0	0	0	0	0.00941115	0	0.0309474	0	0	0	0	0	0.0797147
ESCC018	0.252853	0	0.302356	0.0252287	0	0	0.0400162	0	0	0	0.00899451	0	0.0653127	0	0	0	0.0298885	0.0286187	0	0.0375374	0.0114803	0.00853431	0	0.0487358	0.0850996	0	0	0	0	0.0553443
ESCC019	0.194779	0.0672879	0	0	0	0.0657284	0.0461116	0.131837	0	0.00871338	0	0	0.0602827	0	0	0	0.102456	0	0	0	0	0.281096	0	0.0100901	0	0	0.0106361	0.0209812	0	0
ESCC021	0.35415	0.0277122	0	0.0810021	0	0.232864	0.0235658	0.149911	0	0.0167719	0	0	0.0566621	0	0.039845	0	0.0175159	0	0	0	0	0	0	0	0	0	0	0	0	0
ESCC022	0.115154	0.272331	0	0	0	0	0.0674262	0	0	0.033854	0	0	0.510821	0	0	0	0.000413125	0	0	0	0	0	0	0	0	0	0	0	0	0
ESCC023	0.256466	0.0335834	0.464545	0	0	0	0.0256814	0	0	0.00593414	0.0161113	0	0.110333	0	0	0	0.0128567	0	0	0.0301502	0.0179525	0.0214506	0	0	0	0	0.0032167	0.00172018	0	0
ESCC024	0.41482	0.0985432	0.0321	0.00989341	0	0.0607846	0.00571303	0	0	0.0428108	0.0469897	0.0281717	0.113945	0	0	0	0.015838	0	0	0.060966	0.0343659	0.0350591	0	0	0	0	0	0	0	0
ESCC025	0.171371	0.0281488	0.411781	0.00430216	0	0.0897369	0.1051	0	0	0.00516294	0	0	0.136517	0	0.0300119	0	0.00338542	0.00642005	0	0	0	0.00130561	0	0	0	0	0	0.00141952	0.00533846	0
ESCC026	0.0943187	0.238009	0.0378083	0	0	0.0676527	0.0760914	0	0	0.0508473	0	0	0.41317	0	0	0	0.00321952	0	0	0	0.00341958	0.0058631	0	0.00960018	0	0	0	0	0	0
ESCC027	0.159257	0.193245	0.0413361	0	0	0	0.073168	0	0	0.0271837	0	0	0.459525	0	0	0	0.0062043	0	0	0	0	0.0113341	0	0.0159459	0	0.0128009	0	0	0	0
ESCC028	0.365875	0.116654	0.128771	0	0	0.113551	0.0707511	0	0	0.00876787	0	0	0.137903	0	0	0	0.002352	0	0	0	0	0	0	0.055375	0	0	0	0	0	0
ESCC029	0.0835018	0.113241	0.264422	0	0	0.0644356	0.0589451	0	0	0.0246872	0	0	0.354712	0	0	0	0.000275722	0	0	0	0.00587165	0.00600469	0	0.0224885	0	0	0.00141453	0	0	0
ESCC030	0.769171	0.000785933	0.00434086	0	0	0.00642869	0.0524637	0	0	0	0	0	0.10584	0	0	0	0.0372728	0	0	0.000648137	0	0.00494875	0	0.0181006	0	0	0	0	0	0
ESCC031	0.155065	0.374882	0	0	0	0	0.13415	0	0	0.0606495	0	0	0.255309	0	0	0	0.00799487	0	0	0	0	0.00534161	0	0.00629509	0	0	0.000312838	0	0	0
ESCC032	0.150549	0.0841782	0.203177	0.0223104	0	0.0176518	0.0602815	0	0	0.0177279	0	0	0.334259	0	0	0	0.00902586	0	0	0.0427076	0.00390735	0	0	0.0432469	0	0	0.00549181	0.00548599	0	0
ESCC033	0.468832	0.253761	0	0	0	0.0132403	0.0527583	0	0	0.0786834	0	0	0.0807978	0	0	0	0.0121347	0	0	0.00656583	0	0.0332266	0	0	0	0	0	0	0	0
ESCC034	0.199211	0.127443	0.19905	0	0	0.0820375	0.0632511	0	0	0.0220592	0	0	0.262595	0	0	0	0	0	0	0	0.0100301	0.00105065	0.0145601	0	0	0	0.0017956	0	0.0112749	0.00564109
ESCC035	0.0969	0.143975	0.198089	0	0	0.0684023	0.0916473	0	0	0.0383631	0	0	0.349456	0	0	0	0.008402	0	0	0	0	0.000681855	0	0.00408342	0	0	0	0	0	0
ESCC036	0.306236	0.100684	0.0354786	0	0	0.234242	0.000324421	0	0	0.0290464	0	0	0.162205	0	0.0901845	0	0.0283717	0	0	0	0	0.00302513	0	0.00770629	0	0	0	0	0.00249479	0
ESCC037	0.353106	0.075358	0.0792477	0	0	0.0500221	0.0791512	0	0	0	0	0	0.107696	0.0110198	0.0452631	0.116524	0	0	0	0	0	0.0110798	0	0.0715322	0	0	0	0	0	0
ESCC038	0.356969	0.0509866	0.210922	0	0	0.104018	0.0509011	0	0.027328	0	0	0	0.00959369	0	0.0713925	0	0	0.10086	0	0	0	0.00300331	0	0	0	0	0	0.0140256	0	0
ESCC039	0.421629	0.0492267	0.0994624	0.076616	0	0.0104983	0.0760994	0	0.034167	0.00415552	0.0104436	0	0.124146	0	0	0.00880573	0	0.0122977	0	0.0211734	0.0100048	0	0	0.00296994	0	0	0.000140867	0	0.0200516	0.0181124
ESCC042	0.710639	0.082001	0	0.0262938	0	0.0669701	0	0	0	0.0018305	0	0	0	0	0	0	0.0110915	0	0	0	0	0.0524408	0	0	0	0.0429819	0.00575166	0	0	0
ESCC043	0.437784	0.023966	0.127353	0.082704	0	0.115985	0.0113776	0	0	0	0	0.00501747	0.0893841	0	0.0176186	0	0	0.0405496	0	0	0	0	0	0	0	0	0	0	0	0.0482598
ESCC044	0.0236253	0.0726361	0.146126	0	0	0.211962	0.0187086	0.198971	0	0.021832	0	0	0.0512886	0	0.0269171	0.210618	0	0	0	0	0	0	0	0	0	0	0	0	0	0.0173149
ESCC045	0.0589548	0.026128	0.568024	0.0211384	0	0.0271099	0	0	0	0.0067295	0	0	0.166677	0	0.0506685	0	0.0410093	0	0	0	0.0113883	0.0145495	0.00762264	0	0	0	0	0	0	0
No. of patients with >10% contribution	33	17	18	1	0	6	2	3	0	0	0	0	27	0	1	3	3	1	0	0	0	1	1	0	0	0	0	0	1	0
Persentage of patients in the cohort	0.846154	0.435897	0.461538	0.025641	0	0.153846	0.0512821	0.0769231	0	0	0	0	0.692308	0	0.025641	0.0769231	0.0769231	0.025641	0	0	0	0.025641	0.025641	0	0	0	0	0	0.025641	0
The yellow individuals showing the patient with >10% signature contribution.
