# Supplementary material for: Multi-region sequencing unveils novel actionable targets and spatial heterogeneity in esophageal squamous cell carcinoma
Source: Nat Commun. 2019 Apr 11;10:1670. doi: 10.1038/s41467-019-09255-1 (PMC6459928; doi:10.1038/s41467-019-09255-1)
Supplement: Supplementary file 7 — Supplementary Data 5 [file 41467_2019_9255_MOESM7_ESM.xlsx]

## Sheet: Trunk
Supplementary Data 5. Mutational signatures identified in 39 ESCCs, split according to timing of mutations. (Trunk)
Names	Signature.1	Signature.2	Signature.3	Signature.4	Signature.5	Signature.6	Signature.7	Signature.8	Signature.9	Signature.10	Signature.11	Signature.12	Signature.13	Signature.14	Signature.15	Signature.16	Signature.17	Signature.18	Signature.19	Signature.20	Signature.21	Signature.22	Signature.23	Signature.24	Signature.25	Signature.26	Signature.27	Signature.28	Signature.29	Signature.30
ESCC001_N	0.51638	0.172527	0	0	0	0	0.0596389	0	0	0.0537804	0	0	0.0534235	0	0	0	0.0219506	0	0	0	0	0.0398974	0	0.052504	0	0	0	0	0.0298983	0
ESCC002_N	0.247108	0.0651819	0	0.0167644	0	0	0.00264288	0	0	0.00557228	0	0	0.314732	0	0	0.272026	0.00811902	0	0.0273007	0	0	0	0.0362105	0.00429438	0	0	4.81e-05	0	0	0
ESCC004_N	0.309266	0.114893	0.0412815	0	0	0.0382611	0.0919673	0.0391334	0	0.0342408	0	0	0.185217	0	0	0	0.0314793	0	0	0.0200873	0	0.0378994	0	0	0	0.0562734	0	0	0	0
ESCC005_N	0.226134	0.0734532	0.0267293	0.132561	0	0.0362002	0.000459231	0	0	0	0.100678	0	0.111484	0	0.0538644	0.127941	0	0.0563078	0	0	0	0.0351822	0	0	0	0.0190052	0	0	0	0
ESCC006_N	0.332409	0	0.0159571	0	0	0.0273248	0.12253	0	0	0	0.0472176	0	0	0	0	0.151237	0.100078	0	0.184945	0	0	0	0	0.0183011	0	0	0	0	0	0
ESCC007_N	0.628117	0.0837394	0	0	0	0	0	0	0	0.0123944	0	0	0.0377257	0	0	0	0	0	0	0.0314694	0.183397	0.0231569	0	0	0	0	0	0	0	0
ESCC008_N	0	0.0530006	0	0	0.229357	0.155219	0	0.0463233	0	0	0	0.00413559	0	0	0	0	0	0	0.139622	0	0	0.0107772	0	0	0	0.0933901	0	0.268174	0	0
ESCC009_N	0.164446	0	0.166028	0.287563	0	0	0	0	0	0.0457876	0.0481283	0	0.175021	0	0.061541	0	0	0	0	0	0.00294358	0	0	0	0	0.0485415	0	0	0	0
ESCC010_N	0.299914	0.0762953	0.109716	0	0	0.00418724	0.0602769	0	0	0.0613042	0	0	0.283557	0	0.0870813	0	0	0	0	0	0	0	0	0.0176675	0	0	0	0	0	0
ESCC011_N	0.231368	0.107185	0.0618774	0	0	0	0.0971037	0	0	0.0332005	0.0138084	0	0.365901	0	0	0	0	0	0	0.0220601	0	0.00943977	0	0.0354403	0	0	0	0.0226164	0	0
ESCC012_N	0.317617	0.178119	0	0	0	0	0.169421	0	0	0.0894506	0	0	0.203278	0	0.0302317	0	0	0	0	0	0	0.00188982	0	0.00999159	0	0	0	0	0	0
ESCC014_N	0.249664	0.128802	0.114709	0	0	0.10164	0.0869329	0	0	0.0373263	0.00686712	0	0.122577	0	0	0.000795177	0.00572746	0.038341	0	0	0.0512004	0.0554167	0	0	0	0	0	0	0	0
ESCC015_N	0.0520206	0.226592	0.120662	0	0	0.0481002	0.0346605	0	0	0.0458536	0.00898188	0	0.393837	0	0	0	0.0100628	0	0	0.00614588	0	0.0164893	0	0.0360968	0	0	0.000497081	0	0	0
ESCC016_N	0.455174	0.0701784	0	0	0	0.00395776	0.0305456	0	0	0.0582776	0.0557371	0	0.11973	0	0.108809	0	0.000127992	0	0	0	0	0	0	0.0430367	0.0544263	0	0	0	0	0
ESCC018_N	0.206935	0	0.299896	0	0	0	0.0312164	0	0	0	0	0.022303	0.0781213	0	0	0	0	0.0339659	0	0.0252808	0.00807278	0.00373008	0	0.0950281	0.140651	0	0	0	0	0.0547996
ESCC019_N	0.0638711	0.042753	0	0	0	0	0.0420467	0.0602122	0	0	0	0	0.0264609	0	0	0	0.0177494	0.00331593	0	0.0186732	0	0.681107	0	0	0	0	0.0393611	0.00444979	0	0
ESCC021_N	0.606166	0.0137694	0	0	0	0	0	0.00586548	0	0.0553488	0	0	0.0603512	0	0.0422272	0.0957222	0	0	0	0	0	0.0221373	0.0222288	0.0761836	0	0	0	0	0	0
ESCC022_N	0.130731	0.199145	0.0117437	0	0	0	0.0694118	0	0	0.0111931	0	0	0.573171	0	0	0	0	0	0	0	0	0.000285236	0	0.00431813	0	0	0	0	0	0
ESCC023_N	0.335534	0	0.252426	0	0	0	0.0260651	0	0	0	0.0697866	0.0109726	0.095349	0	0	0.0455531	0	0	0	0	0.0696126	0.0871901	0	0	0	0	0	0.00751076	0	0
ESCC024_N	0.425556	0.0974182	0	0	0	0	0.0596897	0	0	0.0425254	0	0.028617	0.135959	0	0	0	0.00949276	0	0	0.123836	0.0466745	0.0227655	0.00746521	0	0	0	0	0	0	0
ESCC025_N	0.144376	0.0496475	0.261957	0	0	0	0.09107	0	0.00305028	0.0199578	0	0	0.125735	0.0343301	0.0879307	0	0	0.050726	0	0	0	0.0180003	0	0	0	0.0716014	0	0.0416178	0	0
ESCC026_N	0.139037	0.28528	0	0.0213387	0	0	0.044819	0	0	0.0580858	0	0	0.414187	0	0	0	0	0	0	0.0339346	0	0.00331755	0	0	0	0	0	0	0	0
ESCC027_N	0.295397	0.090699	0	0	0	0	0.0589642	0	0	0.0190049	0	0	0.235068	0	0	0.100783	0.0014274	0	0	0	0	0.0343321	0	0.0285757	0	0.113602	0	0	0.0221475	0
ESCC028_N	0.431353	0.158657	0	0	0	0.0206825	0.063203	0	0	0.0433838	0	0	0.188956	0	0.0190896	0	0.00812776	0	0	0	0	0	0	0.0665476	0	0	0	0	0	0
ESCC029_N	0.212059	0.104347	0.159065	0	0	0	0.0248034	0	0	0.00437454	0	0	0.285227	0	0	0	0	0	0	0.0607054	0.0340608	0.0418999	0	0.0734576	0	0	0	0	0	0
ESCC030_N	0.670902	0.0396269	0.031046	0.0390766	0	0	0.018324	0	0	0	0.0543489	0	0.108794	0	0	0	0.0188412	0	0	0	0.0102475	0	0	0	0	0	0	0	0.00879324	0
ESCC031_N	0.321066	0.333262	0	0	0	0	0.154013	0	0	0.0362784	0	0	0.140076	0	0	0	0.010473	0	0	0	0	0.00395767	0	0	0	0	0.000873148	0	0	0
ESCC032_N	0.170704	0.0949123	0.0870878	0	0	0.00196558	0.0923985	0	0	0.027523	0	0	0.418322	0	0	0	0.0116807	0	0	0.0310369	0	0	0	0.0300542	0	0	0.00890616	0.00750584	0.0179022	0
ESCC033_N	0.311582	0.0802582	0	0	0	0.091835	0.0893145	0	0	0.119121	0	0	0.150939	0	0	0	0.0106977	0	0	0	0	0.124708	0	0	0	0	0.0215433	0	0	0
ESCC034_N	0.0732347	0.164016	0.0475291	0	0	0.120289	0.0653825	0	0	0.0483828	0	0	0.257791	0	0	0	0	0	0	0	0	0	0.00231354	0	0	0	0.00850692	0	0.124341	0.0882142
ESCC035_N	0.282639	0.108246	0.172233	0	0	0.00666256	0.0844111	0	0	0.0522518	0	0	0.233282	0	0	0	0.00924296	0.040222	0	0	0	0.00329864	0.00252362	0	0	0	0	0	0.00498761	0
ESCC036_N	0.464638	0	0	0	0	0.278994	0	0	0	0.041997	0	0	0.138759	0	0.0756122	0	0	0	0	0	0	0	0	0	0	0	0	0	0	0
ESCC037_N	0.48189	0.154736	0	0	0	0.0192592	0.0429594	0	0	0	0	0	0.155075	0	0	0.0148404	0.00646907	0	0	0	0	0	0	0.124772	0	0	0	0	0	0
ESCC038_N	0.279432	0.0395784	0.211815	0	0	0	0.0548425	0	0	0.0533782	0.0266351	0	0.0353625	0	0.0409734	0.0595726	0	0.0694359	0	0	0	0.0044272	0	0	0	0	0	0.0232394	0.101308	0
ESCC039_N	0.263524	0.0662456	0	0.0137603	0	0	0.0551171	0	0	0.0619284	0.0841353	0.0265962	0.182954	0	0	0.0758518	0	0	0	0	0	0	0	0.105901	0	0.0466923	0	0	0	0.017294
ESCC042_N	0.551757	0.0631734	0	0	0	0.157712	0	0	0	0.123591	0.0550259	0	0	0	0	0	0	0	0	0	0	0.0432276	0	0	0	0.00551329	0	0	0	0
ESCC043_N	0.388121	0.0016981	0.0981799	0.031676	0	0.209612	0	0	0	0	0	0	0.0989162	0	0	0	0	0	0.144782	0	0	0.000975077	0	0.0158428	0	0	0	0	0	0.0101972
ESCC044_N	0.100594	0.0334269	0.0591458	0	0	0.0479823	0.0236342	0.220915	0	0.030027	0	0	0.0656034	0	0.0777083	0.32352	0	0	0.00200601	0	0	0.0154377	0	0	0	0	0	0	0	0
ESCC045_N	0.098821	0.046337	0.363367	0.00335838	0	0	0.00867238	0	0.0234874	0	0	0	0.226914	0	0.0405249	0	0.0380721	0	0	0	0.000892736	0.0589958	0.0515844	0.0389728	0	0	0	0	0	0

## Sheet: Heterogeneous
Supplementary Data 5. Mutational signatures identified in 39 ESCCs, split according to timing of mutations. (Heterogeneous)
Names	Signature.1	Signature.2	Signature.3	Signature.4	Signature.5	Signature.6	Signature.7	Signature.8	Signature.9	Signature.10	Signature.11	Signature.12	Signature.13	Signature.14	Signature.15	Signature.16	Signature.17	Signature.18	Signature.19	Signature.20	Signature.21	Signature.22	Signature.23	Signature.24	Signature.25	Signature.26	Signature.27	Signature.28	Signature.29	Signature.30
ESCC001_N	0.124749	0.0920798	0	0.0491964	0.00958865	0	0	0.0492316	0	0	0	0	0	0	0.269162	0.0300005	0	0	0	0.0241187	0.0504859	0	0.0167446	0	0	0.0164201	0.268223	0
ESCC002_N	0	0	0	0.0171556	0.0380588	0	0	0.0634776	0	0	0.396524	0	0	0	0.0063353	0	0	0	0	0.018748	0	0	0	0.00714204	0	0	0	0
ESCC004_N	0.0278793	0.0243727	0	0.083182	0.0209841	0	0	0	0	0.0108579	0.008611	0	0	0.105938	0	0	0	0	0	0	0.131185	0	0	0	0.0184655	0	0	0
ESCC005_N	0.264414	0	0	0.00870094	0.0319379	0	0	0.00801892	0.0646522	0	0.118903	0	0.0159551	0	0.0154765	0	0	0	0	0.0085998	0	0.0627919	0	0	0	0	0.0328281	0
ESCC006_N	0	0	0	0.0508472	0.034531	0	0	0.0421733	0	0.00596497	0.142778	0	0	0	0.0287755	0	0.00608915	0	0	0	0	0.0533375	0	0	0	0	0	0
ESCC007_N	0.0488848	0	0	0	0	0	0	0.0233629	0.00881908	0	0.0413129	0	0	0.073062	0	0	0.0502832	0.0302963	0	0	0	0	0	0	0.00539752	0.0179086	0.0018406	0
ESCC008_N	0.120679	0.0868729	0	0	0.0574586	0	0	0	0	0.0346746	0.0583045	0	0	0	0.124919	0	0	0	0.027486	0.035095	0.178094	0	0	0	0	0	0.0547635	0
ESCC009_N	0.328485	0.0624989	0	0	0.0201683	0	0	0.0283235	0.023385	0	0.25855	0	0.0175762	0.0241603	0.0125264	0	0	0	0.00869052	0	0	0	0	0	0	0	0	0
ESCC010_N	0.166224	0	0	0.0137145	0.0334334	0	0	0	0	0	0.213549	0	0.0688829	0	0.00974323	0.00445821	0	0	0	0.0382456	0.000359115	0	0	0	0	0.0236969	0.0229635	0.0336937
ESCC011_N	0.136181	0.156263	0	0.0191717	0	0	0	0.00708022	0.0323356	0	0.167309	0	0	0	0.170405	0.0201508	0	0	0	0	0	0	0	0	0	0	0	0
ESCC012_N	0	0	0	0	0.0914311	0	0	0.0486384	0	0	0.531695	0	0	0	0	0	0	0	0	0	0	0	0	0	0	0	0	0
ESCC014_N	0.00576486	0	0	0.0425832	0.0601424	0	0	0.0631832	0	0	0.157701	0	0	0	0.0254047	0	0	0	0	0.0124853	0	0.0157644	0	0	0.0062498	0.00927814	0.0603636	0
ESCC015_N	0.19019	0.0518073	0	0	0.0226139	0	0	0.0312995	0	0	0.234327	0	0	0	0.0217078	0	0	0	0	0	0.0150559	0.0124927	0	0	0.00763021	0	0	0.00090907
ESCC016_N	0	0	0	0	0	0	0	0.0705387	0	0	0.0998232	0	0.225558	0	0.191466	0	0	0	0	0.000601615	0	0	0	0	0	0	0	0.140504
ESCC018_N	0.216631	0.110686	0	0.0662848	0.0391965	0	0	0.0119572	0.0685955	0	0.053901	0	0	0	0.089936	0	0	0.00132973	0.00560818	0.0169729	0	0	5.84355e-05	0	0	0.0278084	0	0.0160324
ESCC019_N	0	0	0	0.108098	0.0458941	0.150225	0	0.0278065	0	0	0.0826057	0	0	0	0.159151	0	0	0	0	0.0147149	0	0.0238869	0	0	0	0.0294586	0	0
ESCC021_N	0	0.0934369	0	0.316575	0.0411068	0.150094	0	0.00451866	0	0	0.0551207	0.00664234	0.018065	0	0.0298234	0	0	0	0	0	0	0	0	0	0	0	0	0
ESCC022_N	0	0	0	0	0.065167	0	0	0.0457422	0	0	0.468938	0	0	0	0.00224545	0	0	0	0	0	0	0	0	0	0	0.00224226	0	0
ESCC023_N	0.517434	0	0	0.0766782	0.00658366	0	0	0.0174486	0	0	0.113731	0	0	0	0.0219076	0	0	0.00682039	0	0	0	0	0	0	0.0214203	0	0	0
ESCC024_N	0.162373	0	0	0.137836	0	0	0	0.0144944	0.0338373	0	0.0372732	0.0200182	0.0775253	0	0.0276595	0.005191	0	0	0	0.0763895	0	0	0	0	0	0	0	0
ESCC025_N	0.403154	0	0	0.10882	0.0913018	0	0	1.25124e-05	0.0284092	0	0.142427	0	0	0	0.00402094	0	0	0	0	0.000508138	0	0	0	0	0	0	0.0216718	0
ESCC026_N	0.0436356	0	0	0.0496144	0.130181	0	0	0.0294611	0	0	0.409396	0	0.098658	0	0.0291717	0	0	0	0	0.00796507	0	0.00754768	0	0	0	0	0	0
ESCC027_N	0.0362173	0	0	0	0.0749875	0	0	0.0280435	0	0	0.490442	0	0	0	0.00573979	0	0	0	0	0.00767201	0	0.0115895	0	0	0	0	0	0
ESCC028_N	0.259762	0.0510002	0	0.208314	0.0304244	0	0	0	0.04619	0.00995729	0.0312523	0	0	0.00509887	0	0	0	0	0	0	0	0	0	0.076684	0	0.00826686	0.0125866	0.0317974
ESCC029_N	0.275616	0	0	0.0713122	0.0668624	0	0	0.0294223	0	0	0.372028	0	0.00202814	0	0.000786504	0	0	0	0	0	0	0.0104059	0	0	0.00339833	0	0	0
ESCC030_N	0	0	0	0.0497942	0.0377923	0	0	0	0	0	0.0939488	0	0	0	0.0434553	0	0	0	0	0.0108674	0	0	0	0	0	0	0	0
ESCC031_N	0	0	0	0	0.128618	0	0	0.0658859	0	0	0.281374	0	0	0	0.00701804	0	0	0.00593883	0	0.00546366	0	0.00989566	0	0	2.17953e-05	0	0	0
ESCC032_N	0.359557	0.214964	0	0.0910975	0	0	0	0	0	0	0.123732	0	0	0	0.00183352	0	0.0336452	0.0148654	0.0247138	0	0	0	0	0.0312478	0	0.00742549	0	0
ESCC033_N	0	0	0	0	0.0455105	0	0	0.070652	0	0	0.0669119	0	0	0	0.0123862	0	0	0.00765466	0	0.0128692	0	0	0	0	0	0	0	0
ESCC034_N	0.218118	0	0	0.0537931	0.0563075	0	0	0.00685466	0	0	0.269967	0	0	0	0	0	0	0	0.0198552	0.00350029	0.0152681	0	0	0	0	0	0	0
ESCC035_N	0.19929	0	0	0.0784993	0.0930095	0	0	0.0346373	0	0	0.368389	0	0	0	0.00855154	0	0	0	0	0.000468222	0	0.000521467	0	0	0	0	0	0
ESCC036_N	0.0624313	0	0	0.220824	0.00944608	0	0	0.0230355	0	0	0.161272	0	0.0866532	0	0.0342534	0	0	0	0	0.00139891	0	0.0221615	0	0	0	0	0	0
ESCC037_N	0.194232	0	0	0.0306469	0.072377	0	0	0	0	0.0407904	0.00194184	0.0664192	0.110162	0.176464	0	0	0.110336	0	0	0.0406524	0	0	0	0	0	0.0156535	0	0
ESCC038_N	0.154037	0	0	0.219268	0.0406336	0	0.0597524	0	0	0	0.00177508	0	0.0518956	0	0	0.0699593	0	0	0	0.00508585	0	0	0	0	0	0	0	0
ESCC039_N	0.132108	0.0413197	0	0.0351187	0.0500516	0	0	0	0	0	0.0586471	0	0	0	0.0263078	0.00162953	0	0.0121071	0	0	0	0	0	0	0.0145614	0	0.0439125	0
ESCC042_N	0	0.0379448	0	0.030404	0	0	0	0	0	0	0.00856622	0	0	0	0.017694	0	0	0	0	0.0472371	0	0	0	0.0480181	0.0183808	0	0	0
ESCC043_N	0.132431	0.0415232	0	0.0998095	0.0176111	0	0	0	0	0.0111448	0.0861951	0	0.00801101	0	0	0.093256	0	0	0	0	0	0	0	0	0.0020046	0	0	0.0342395
ESCC044_N	0.263757	0.0760477	0	0.360905	0	0	0	0	0	0	0.0166159	0.0377833	0	0	0	0	0	0	0	0	0	0	0	0	0	0.0401509	0	0.0362043
ESCC045_N	0.657077	0.000284946	0	0.0603004	0	0	0	0.0161544	0	0	0.133796	0	0.0353032	0	0.0391336	0	0	0	0.00675018	0	0	0	0	0.0174294	0	0	0	0
