# Supplementary material for: Multi-region sequencing unveils novel actionable targets and spatial heterogeneity in esophageal squamous cell carcinoma
Source: Nat Commun. 2019 Apr 11;10:1670. doi: 10.1038/s41467-019-09255-1 (PMC6459928; doi:10.1038/s41467-019-09255-1)
Supplement: Supplementary file 8 — Supplementary Data 6 [file 41467_2019_9255_MOESM8_ESM.xlsx]

## Sheet: Supplementary Data 6
Supplementary Data 6. Statistics of neutral model in 39 ESCCs.
Sample	Mutat.count	purity	R2	R2.purity.corrected	Netural(R2>=0.98)
ESCC001_T2	141	0.63	0.93291	0.962083	0
ESCC001_T5	138	0.51	0.885325	0.883382	0
ESCC002_T1	263	0.52	0.965608	0.981574	1
ESCC002_T4	277	0.53	0.974187	0.989338	1
ESCC004_T1	127	0.74	0.769787	0.923582	0
ESCC004_T5	162	0.6	0.934046	0.975214	0
ESCC005_T3	410	0.52	0.990938	0.968301	1
ESCC006_T2	108	0.55	0.970834	0.98414	1
ESCC007_L2	133	0.76	0.885797	0.909836	0
ESCC007_L3	233	0.69	0.963715	0.931802	0
ESCC007_T1	145	0.75	0.89495	0.960658	0
ESCC007_T2	145	0.72	0.976666	0.943009	0
ESCC007_T3	143	0.63	0.910157	0.974051	0
ESCC007_T5	242	0.54	0.992652	0.93796	1
ESCC008_T3	98	0.74	0.953252	0.99346	1
ESCC008_T5	94	0.7	0.960732	0.983663	1
ESCC009_T4	287	0.52	0.971779	0.975462	0
ESCC009_T5	257	0.6	0.925128	0.991369	1
ESCC012_L3	2276	0.54	0.980295	0.952261	1
ESCC014_T3	267	0.53	0.996981	0.992926	2
ESCC016_T4	213	0.54	0.990421	0.987042	2
ESCC018_T5	218	0.66	0.931074	0.912189	0
ESCC019_T3	187	0.56	0.977579	0.995583	1
ESCC019_T5	185	0.64	0.964598	0.982367	1
ESCC021_T2	145	0.95	0.969538	0.983046	1
ESCC022_L1	633	0.53	0.885293	0.942655	0
ESCC022_L2	727	0.66	0.972979	0.936884	0
ESCC022_L3	581	0.52	0.88092	0.98276	1
ESCC022_T1	723	0.52	0.913115	0.94882	0
ESCC024_T4	263	0.64	0.992212	0.952339	1
ESCC025_T3	363	0.6	0.954151	0.944405	0
ESCC025_T4	294	0.68	0.958856	0.998993	1
ESCC025_T5	293	0.51	0.97696	0.960497	0
ESCC026_T1	684	0.61	0.928271	0.998084	1
ESCC027_T3	931	0.68	0.982568	0.997179	2
ESCC027_T5	661	0.51	0.995721	0.9978	2
ESCC030_L1	182	0.78	0	0.883112	0
ESCC030_T1	167	0.8	0.921261	0.924459	0
ESCC030_T2	180	0.67	0.856815	0.96647	0
ESCC030_T3	151	0.77	0	0.892975	0
ESCC030_T4	157	0.8	0.895319	0.944774	0
ESCC030_T5	154	0.77	0	0.913216	0
ESCC031_T1	657	0.67	0.952347	0.998506	1
ESCC032_T1	465	0.63	0.93641	0.919223	0
ESCC032_T3	461	0.51	0.94675	0.973035	0
ESCC033_T2	407	0.52	0.990656	0.991305	2
ESCC033_T3	339	0.59	0.995658	0.97188	1
ESCC034_T2	339	0.57	0.988245	0.97355	1
ESCC034_T5	346	0.7	0.92146	0.984196	1
ESCC035_T2	507	0.73	0.995818	0.897664	1
ESCC035_T3	490	0.74	0.944788	0.910362	0
ESCC036_L3	215	0.64	0.988451	0.983697	2
ESCC036_T1	253	0.62	0.972142	0.98004	1
ESCC036_T2	179	0.53	0.995988	0.989688	2
ESCC036_T5	172	0.55	0.989258	0.995624	2
ESCC037_T2	178	0.64	0.931783	0.994979	1
ESCC037_T4	172	0.67	0.934329	0.989947	1
ESCC037_T5	164	0.62	0.892022	0.989714	1
ESCC038_T2	185	0.63	0.974849	0.993889	1
ESCC038_T3	199	0.67	0.988588	0.993937	2
ESCC038_T4	210	0.58	0.978401	0.991152	1
ESCC038_T5	210	0.64	0.988038	0.984346	2
ESCC042_T1	78	0.52	0.979958	0.97604	0
ESCC042_T2	72	0.63	0.967346	0.993108	1
ESCC042_T3	86	0.63	0.937205	0.986678	1
ESCC043_T2	154	0.6	0.98678	0.996261	2
ESCC043_T3	195	0.52	0.956281	0.987397	1
ESCC045_T1	452	0.62	0.916711	0.965966	0
ESCC045_T3	472	0.6	0.947948	0.986721	1
