# Supplementary material for: Multi-region sequencing unveils novel actionable targets and spatial heterogeneity in esophageal squamous cell carcinoma
Source: Nat Commun. 2019 Apr 11;10:1670. doi: 10.1038/s41467-019-09255-1 (PMC6459928; doi:10.1038/s41467-019-09255-1)
Supplement: Supplementary file 9 — Supplementary Data 7 [file 41467_2019_9255_MOESM9_ESM.xlsx]

## Sheet: Supplementary Data 7
Supplementary Data 7. Difference of allelic imbalance between spatial samples from the same patient. P-value was given for the signficance of the differrence (Methods).
	Chrom	Start	End	Length(Mb)	ESCC002_T4.VS.ESCC002_T1	ESCC002_T4.VS.ESCC002_T2	ESCC002_T4.VS.ESCC002_T3	ESCC002_T4.VS.ESCC002_T5
ESCC002	1	149760365	192627744	42.8674	0.999934	1	5.63831e-148	NA
ESCC002	1	196874691	237732912	40.8582	NA	1	6.2111e-74	2.42118e-57
ESCC002	1	237830123	249231446	11.4013	NA	1	2.01972e-29	3.81375e-31
	Chrom	Start	End		ESCC006_T2.VS.ESCC006_T5	ESCC006_T2.VS.ESCC006_T4	ESCC006_T2.VS.ESCC006_T3
ESCC006	2	159515093	170938597	11.4235	1	1	8.37836e-11
ESCC006	2	178989179	200824817	21.8356	1	1	1.68477e-11
ESCC006	2	209207627	243169176	33.9615	1	1	6.4096e-53
ESCC006	14	50998955	53417451	2.4185	NA	1	2.48535e-08
ESCC006	14	79454725	93990695	14.536	NA	1	1.60496e-07
ESCC006	14	94004924	98444630	4.43971	1.60245e-18	1	7.42062e-27
ESCC006	14	99183065	102431534	3.24847	5.40123e-10	1	3.00709e-13
ESCC006	14	102447124	104506867	2.05974	1.04649e-13	1	9.68245e-13
ESCC006	14	105182523	105905326	0.722803	6.69898e-17	1	7.52619e-18
	Chrom	Start	End		ESCC008_T3.VS.ESCC008_T5	ESCC008_T3.VS.ESCC008_T4	ESCC008_T3.VS.ESCC008_T1	ESCC008_T3.VS.ESCC008_T2
ESCC008	10	4873373	11060372	6.187	0.0238635	NA	1.78821e-05	0.743239
ESCC008	10	60047631	81374128	21.3265	NA	1	NA	4.33454e-07
ESCC008	10	81602019	96044911	14.4429	1	1	NA	1.54603e-19
ESCC008	10	97516483	99350540	1.83406	NA	1	NA	2.28697e-08
ESCC008	10	99619675	102289924	2.67025	0.885014	0.999855	NA	0.000595937
ESCC008	10	102895454	116735412	13.84	0.327747	1	0.0684294	2.10388e-18
ESCC008	10	117059975	124043763	6.98379	0.998397	1	0.560653	1.65891e-05
	Chrom	Start	End		ESCC009_T5.VS.ESCC009_T4	ESCC009_T5.VS.ESCC009_T3	ESCC009_T5.VS.ESCC009_L2	ESCC009_T5.VS.ESCC009_T2	ESCC009_T5.VS.ESCC009_T1
ESCC009	8	14532	6794532	6.78	1.01215e-24	7.22018e-19	NA	1	0.999984
ESCC009	8	8239610	11971243	3.73163	2.50272e-10	NA	1	1	NA
ESCC009	8	65290944	74213428	8.92248	NA	NA	NA	NA	0.000175722
ESCC009	8	110472229	118185207	7.71298	NA	0.995289	0.569195	NA	0.00013076
	Chrom	Start	End		ESCC012_L3.VS.ESCC012_T2	ESCC012_L3.VS.ESCC012_T5	ESCC012_L3.VS.ESCC012_T3	ESCC012_L3.VS.ESCC012_T1	ESCC012_L3.VS.ESCC012_L1	ESCC012_L3.VS.ESCC012_L2
ESCC012	7	30329813	38289455	7.95964	NA	1.07979e-16	NA	1	0.555309	NA
ESCC012	16	15126070	21066133	5.94006	1.79481e-29	1.82576e-26	1.45574e-32	3.14995e-30	1	1
ESCC012	16	46508606	70100320	23.5917	4.52581e-74	NA	8.07174e-69	7.29802e-54	1	1
ESCC012	16	71219136	74366777	3.14764	7.25435e-26	1.1481e-24	1.54614e-17	NA	1	1
ESCC012	16	74492168	90289084	15.7969	7.95012e-51	6.44363e-29	1.26376e-31	NA	1	1
	Chrom	Start	End		ESCC021_T2.VS.ESCC021_T3	ESCC021_T2.VS.ESCC021_T4	ESCC021_T2.VS.ESCC021_T1
ESCC021	2	125660850	132915176	7.25433	1	2.61118e-13	NA
ESCC021	6	31432079	82901872	51.4698	1	1	1.17213e-29
ESCC021	16	29625229	30208954	0.583725	0.17404	2.91676e-09	NA
ESCC021	16	34257543	90289084	56.0315	0.168026	NA	5.88662e-105
ESCC021	22	20718904	24220364	3.50146	1	2.04569e-18	1.05805e-17
ESCC021	22	24341078	47097926	22.7568	0.00145929	8.03616e-54	1.00849e-44
ESCC021	22	49576297	51237748	1.66145	1	1.31949e-40	4.68329e-40
	Chrom	Start	End		ESCC022_L2.VS.ESCC022_L1	ESCC022_L2.VS.ESCC022_L3	ESCC022_L2.VS.ESCC022_T1	ESCC022_L2.VS.ESCC022_T3	ESCC022_L2.VS.ESCC022_T5
ESCC022	8	63161962	75757916	12.596	1	0.999997	0.00437805	NA	NA
ESCC022	8	118543303	121824522	3.28122	1	0.999999	0.000842186	0.745176	NA
ESCC022	8	122627472	130496763	7.86929	1	1	5.34726e-11	1	NA
	Chrom	Start	End		ESCC025_T4.VS.ESCC025_T3	ESCC025_T4.VS.ESCC025_T5	ESCC025_T4.VS.ESCC025_T2	ESCC025_T4.VS.ESCC025_L1
ESCC025	5	89706412	130841394	41.135	1	1	2.1935e-50	1
ESCC025	5	131013802	141304490	10.2907	NA	NA	2.58546e-09	NA
ESCC025	12	1214198	25047664	23.8335	NA	0.00240003	1	1
ESCC025	12	25236634	33533150	8.29652	0.999464	0.000127881	1	0.312985
ESCC025	12	38711143	63544771	24.8336	1	1	1.28264e-100	1
ESCC025	12	64174075	79813526	15.6395	1	1	1.27869e-07	1
ESCC025	12	81205731	109523893	28.3182	1	1	2.6924e-20	1
ESCC025	12	109698806	133811388	24.1126	1	1	3.95032e-64	1
ESCC025	20	11900026	22564041	10.664	0.428746	NA	0.952296	0.00508761
ESCC025	20	29652419	39710112	10.0577	0.996419	1	1.16919e-11	1
ESCC025	22	20718904	24238324	3.51942	0.99594	0.00255615	0.999356	0.999507
ESCC025	22	24341078	42896995	18.5559	1	1	1.31159e-09	1
ESCC025	22	42973296	51237748	8.26445	1	1	3.01834e-54	1
	Chrom	Start	End		ESCC026_T1.VS.ESCC026_T5	ESCC026_T1.VS.ESCC026_T3
ESCC026	1	753278	12838022	12.0847	8.806e-84	NA
ESCC026	1	22405541	52222370	29.8168	1.78216e-79	1
	Chrom	Start	End		ESCC027_T3.VS.ESCC027_T5	ESCC027_T3.VS.ESCC027_T4	ESCC027_T3.VS.ESCC027_T2
ESCC027	1	196874691	201782687	4.908	1	1	1.64363e-11
ESCC027	1	201836316	203098587	1.26227	1	0.996985	9.22045e-06
ESCC027	1	229425055	249231446	19.8064	1	1	3.83505e-68
ESCC027	4	9386488	30732686	21.3462	4.60256e-17	1	NA
ESCC027	4	30922150	40892787	9.97064	3.94272e-24	1	NA
ESCC027	11	87765	17191473	17.1037	7.26447e-63	0.949477	NA
	Chrom	Start	End		ESCC029_T5.VS.ESCC029_T2	ESCC029_T5.VS.ESCC029_T3	ESCC029_T5.VS.ESCC029_T4
ESCC029	11	34475776	36681105	2.20533	NA	1	5.17616e-12
	Chrom	Start	End		ESCC031_T1.VS.ESCC031_T5	ESCC031_T1.VS.ESCC031_T4	ESCC031_T1.VS.ESCC031_T3
ESCC031	6	107035	26522638	26.4156	1	NA	5.71368e-15
ESCC031	7	14242	3181070	3.16683	9.32119e-45	2.06595e-49	7.41859e-28
ESCC031	7	6866117	33016400	26.1503	6.98403e-23	1.40784e-40	4.01221e-27
ESCC031	7	34006460	51460803	17.4543	2.58665e-59	9.50344e-53	2.60525e-46
ESCC031	7	53104567	57009248	3.90468	1.79734e-05	1.88066e-05	0.0011207
ESCC031	7	75024789	76635302	1.61051	NA	0.755846	0.00270932
ESCC031	10	95489	43699129	43.6036	1.30789e-74	3.89275e-79	1
ESCC031	10	68139345	73045378	4.90603	1.03844e-09	4.3729e-08	6.55805e-09
ESCC031	10	73046780	73515663	0.468883	8.16961e-07	1.19461e-06	4.52846e-06
ESCC031	10	73520900	81205492	7.68459	0.0169604	0.00170349	0.0175058
ESCC031	11	100556662	114578555	14.0219	4.12312e-54	2.5362e-52	3.03413e-40
ESCC031	12	120655205	133811388	13.1562	4.84872e-161	9.90403e-134	NA
ESCC031	20	29977272	37396478	7.41921	1.9406e-35	0.152997	2.07231e-11
ESCC031	20	37400618	62959543	25.5589	NA	0.146309	5.70811e-25
	Chrom	Start	End		ESCC033_T3.VS.ESCC033_T2	ESCC033_T3.VS.ESCC033_T5	ESCC033_T3.VS.ESCC033_T1
ESCC033	16	46508606	55840487	9.33188	1	2.83516e-08	NA
ESCC033	16	55897469	70100320	14.2029	1	8.82689e-16	NA
	Chrom	Start	End		ESCC034_T5.VS.ESCC034_T2	ESCC034_T5.VS.ESCC034_T3	ESCC034_T5.VS.ESCC034_T1	ESCC034_T5.VS.ESCC034_T4
ESCC034	6	99284519	161781586	62.4971	2.2539e-12	1	1	1
ESCC034	6	161808181	171055267	9.24709	1.36997e-49	1	1	1
ESCC034	7	128220433	142449074	14.2286	3.42308e-44	1	1	1
ESCC034	7	144097697	151904731	7.80703	5.59102e-27	1	1	1
	Chrom	Start	End		ESCC036_L3.VS.ESCC036_T1	ESCC036_L3.VS.ESCC036_T5	ESCC036_L3.VS.ESCC036_T2	ESCC036_L3.VS.ESCC036_T4	ESCC036_L3.VS.ESCC036_L2	ESCC036_L3.VS.ESCC036_L1
ESCC036	2	41865	38917310	38.8754	1.43746e-31	1	1	1	0.999999	1
ESCC036	2	43755359	89545186	45.7898	1.78404e-42	1	1	1	1	1
ESCC036	6	17936977	28964598	11.0276	7.64915e-09	1	1	1	NA	0.999929
ESCC036	9	14662540	23731402	9.06886	2.67405e-08	1	1	1	1	1
ESCC036	12	987759	3391404	2.40365	3.09068e-14	0.992838	1	1	0.999539	1
ESCC036	12	3737239	5155366	1.41813	2.71511e-05	0.956175	1	1	0.999998	1
ESCC036	12	5541741	7526522	1.98478	1.27072e-16	1	1	1	0.995629	1
ESCC036	12	7528889	9302441	1.77355	2.33885e-08	0.999894	1	0.999993	0.999987	1
ESCC036	12	14019523	24737159	10.7176	1.43793e-08	0.515107	0.999865	0.999863	0.999415	0.992249
ESCC036	12	40653631	42769118	2.11549	1.1944e-18	NA	1	1	1	1
ESCC036	12	48064359	60173643	12.1093	9.40211e-26	NA	1	1	1	1
ESCC036	12	71003828	74545094	3.54127	1.94292e-07	0.992291	0.999999	0.999986	0.99997	0.989722
ESCC036	12	88178524	100733161	12.5546	6.25588e-25	0.00563786	1	1	1	1
ESCC036	12	101674379	104715266	3.04089	1.30046e-28	0.509712	1	1	0.999997	1
ESCC036	12	104721712	109520024	4.79831	3.9936e-06	NA	0.999972	0.999971	0.999882	0.999286
ESCC036	12	110764529	122763909	11.9994	3.95869e-08	NA	1	1	1	1
	Chrom	Start	End		ESCC038_T3.VS.ESCC038_T5	ESCC038_T3.VS.ESCC038_T2	ESCC038_T3.VS.ESCC038_T4
ESCC038	10	14050307	28343335	14.293	0.00307438	0.00182708	NA
ESCC038	10	43701744	47769952	4.06821	NA	2.69914e-06	NA
ESCC038	16	63539	4987257	4.92372	1	2.67627e-59	1
ESCC038	16	9030873	11856961	2.82609	1	1.36521e-10	0.999999
ESCC038	16	18795289	21361062	2.56577	1	3.0116e-12	1
ESCC038	16	29461254	31580998	2.11974	1	2.0569e-10	1
	Chrom	Start	End		ESCC042_T3.VS.ESCC042_T2	ESCC042_T3.VS.ESCC042_T1	ESCC042_T3.VS.ESCC042_T4	ESCC042_T3.VS.ESCC042_T5
ESCC042	4	124731	8870353	8.74562	1.44254e-20	0.000267035	4.85806e-16	2.70019e-09
ESCC042	4	9371040	49053123	39.6821	0.254031	4.34194e-26	7.92742e-24	4.51484e-16
ESCC042	4	49504453	190944111	141.44	2.77189e-142	2.10593e-217	1.77436e-238	7.70574e-90
ESCC042	10	95489	27060313	26.9648	1.612e-53	5.1188e-44	2.28098e-28	3.26611e-22
	Chrom	Start	End		ESCC043_T2.VS.ESCC043_T3	ESCC043_T2.VS.ESCC043_T5	ESCC043_T2.VS.ESCC043_T4
ESCC043	8	30958765	39771821	8.81306	1	1	0.000158156
ESCC043	8	86352361	103424754	17.0724	NA	1	3.11599e-34
ESCC043	8	104068399	113237374	9.16897	NA	1	5.89318e-16
ESCC043	8	113871716	146279743	32.408	NA	1	1.30124e-128
