# Supplementary material for: Multi-region sequencing unveils novel actionable targets and spatial heterogeneity in esophageal squamous cell carcinoma
Source: Nat Commun. 2019 Apr 11;10:1670. doi: 10.1038/s41467-019-09255-1 (PMC6459928; doi:10.1038/s41467-019-09255-1)
Supplement: Supplementary file 10 — Source data [file 41467_2019_9255_MOESM10_ESM.xlsx]

## Sheet: Figure 1e
Figure 1e	ErbB4 phosphorylation of KYSE150
	MTT assay of KYSE150
Time (hrs)	150 NC			150 WT			150 P377R			150 E57K			150 V391I
24	0.301	0.287	0.332	0.32	0.298	0.344	0.358	0.353	0.302	0.302	0.288	0.345	0.33	0.32	0.342
48	0.384	0.391	0.412	0.478	0.488	0.467	0.505	0.509	0.55	0.633	0.509	0.523	0.606	0.49	0.55
72	0.532	0.565	0.53	0.766	0.693	0.655	0.892	0.982	0.984	0.893	0.86	0.98	0.908	1.011	1.131
96	0.867	0.854	0.889	1.109	1.11	1.298	1.55	1.566	1.467	1.297	1.343	1.48	1.973	1.983	1.668
	Colony formation assay of KYSE150
	1	2	3
NC	180	213	149
WT	320	303	358
P377R	592	505	622
E57K	282	335	345
V391I	720	756	688

## Sheet: Figure 4d
Figure 4d
	Sensitivity of BRCA1 knockdown KYSE410 cells to cisplatin
Conc. of cisplatin (μM)	KYSE-410-NC			KYSE-410-sh1			KYSE-410-sh2
2	28.3158	25.0596	25.6833	45.7364	42.6471	42.1769	33.8885	34.9667	33.6073
5	39.0072	35.8794	35.8056	59.6899	58.0882	63.2653	43.6136	45.6564	46.8733
10	46.4079	48.5234	46.8365	74.4186	75	76.8708	54.4091	54.3333	55.9738
30	82.0144	80.8511	79.8611	85.2713	84.5588	85.7143	88.0682	88.3333	88.4817
	Sensitivity of BRCA2 knockdown KYSE410 cells to cisplatin
Conc. of cisplatin (μM)	KYSE-410-NC			KYSE-410-sh1			KYSE-410-sh3
2	0	0	0	15.8824	17.0886	12.3457	26.8156	19.2547	10.5556
5	13.9535	30.9734	29.661	42.3529	53.1646	50	51.3967	49.6894	54.4444
10	54.6512	69.9115	65.2542	74.7059	75.3165	76.5432	82.1229	77.6398	79.4444
30	65.1163	70.7965	71.1864	81.1765	82.9114	82.0988	83.2402	82.6087	81.1111

## Sheet: Supplementary Figure 4d
Supplementary Figure 4d			ErbB4 phosphorylation of 293T
	MTT assay of 293T
Time (hrs)	293T NC			293T WT			293T P377R			293T E57K			293T V391I
24	0.091	0.078	0.073	0.09	0.097	0.105	0.091	0.099	0.086	0.082	0.096	0.085	0.09	0.082	0.082
48	0.189	0.174	0.184	0.209	0.173	0.2	0.233	0.229	0.23	0.246	0.155	0.158	0.17	0.202	0.233
72	0.264	0.282	0.286	0.347	0.426	0.382	0.705	0.69	0.705	0.682	0.604	0.653	0.692	0.666	0.779
96	0.802	0.738	0.761	1.182	1.092	1.295	1.382	1.467	1.398	1.297	1.343	1.48	1.973	1.718	1.668
	Colony formation assay of 293T
	1	2	3
NC	184	169	199
WT	300	283	323
P377R	516	471	564
E57K	311	404	488
V391I	608	639	574
	ErbB4 phosphorylation of KYSE180
	MTT assay of KYSE180
Time (hrs)	180 NC			180 WT			180 P377R			180 E57K			180 V391I
24	0.287	0.288	0.321	0.32	0.298	0.344	0.358	0.353	0.302	0.302	0.288	0.345	0.33	0.32	0.342
48	0.384	0.391	0.412	0.378	0.445	0.467	0.505	0.509	0.55	0.513	0.509	0.463	0.606	0.49	0.55
72	0.432	0.599	0.63	0.566	0.68	0.632	0.897	0.842	0.944	0.843	0.86	0.889	0.908	1.011	1.131
96	0.98	0.765	0.79	1.309	1.11	1.298	1.355	1.466	1.467	1.297	1.343	1.48	1.973	1.718	1.868
	Colony formation assay of KYSE180
	1	2	3
NC	204	188	190
WT	338	288	359
P377R	500	489	556
E57K	340	302	369
V391I	548	623	582

## Sheet: Supplementary Figure 9b
Supplementary Figure 9b
	Sensitivity of BRCA1 knockdown ZEC-014-1 cells to cisplatin
Conc. of cisplatin (μM)	ZEC-014-1-NC			ZEC-014-1-sh1			ZEC-014-1-sh2
2	21.9743	25.4838	26.8926	53.5929	55.8726	58.0283	37.4234	40.4124	39.0324
5	42.9776	45.9799	46.0237	64.0983	67.0234	67.3424	58.8235	61.0823	60.3544
10	57.8024	63.6311	62.6724	77.324	76.9534	79.6023	67.8232	72.0345	69.2342
30	78.6012	80.0811	80.7234	82.9214	82.6242	83.4242	86.9354	87.1094	86.8944
	Sensitivity of BRCA2 knockdown ZEC-014-1 cells to cisplatin
Conc. of cisplatin (μM)	ZEC-014-1-NC			ZEC-014-1-sh1			ZEC-014-1-sh3
2	0	0	0	41.8033	31.563	32.4158	26.1538	20.2703	23.2877
5	1.29032	13.2353	10.1351	63.1148	62.2355	59.5942	24.6154	22.973	28.7671
10	30.9677	23.5294	30.4054	77.0492	75.3254	74.1426	66.1539	62.1622	67.1233
30	54.1936	54.4118	54.7297	87.7049	82.9787	85	83.0769	79.7297	82.1918

## Sheet: Supplementary Figure 9c
Supplementary Figure 9c
	Knockdown effeciency of BRCA1 ZEC-014-1 cell line
	ZEC-014-1-NC	ZEC-014-1-sh1	ZEC-014-1-sh2
	1	0.339134	0.644183
	1	0.311731	0.543924
	1	0.270561	0.483192
	Knockdown effeciency of BRCA1 KYSE410 cell line
	KYSE-410-NC	KYSE-410-sh1	KYSE-410-sh2
	1	0.355	0.625
	1	0.313	0.508
	1	0.289	0.477
	Knockdown effeciency of BRCA2 ZEC-014-1 cell line
	ZEC-014-1-NC	ZEC-014-1-sh1	ZEC-014-1-sh2
	1	0.339134	0.644183
	1	0.311731	0.543924
	1	0.270561	0.483192
	Knockdown effeciency of BRCA2 KYSE410 cell line
	KYSE-410-NC	KYSE-410-sh1	KYSE-410-sh3
	1	0.536004	0.447446
	1	0.526678	0.453855
	1	0.396291	0.37688
